# Supplementary material for: Inhibitory Effect of Zinc on Colorectal Cancer by Granzyme B Transcriptional Regulation in Cytotoxic T Cells
Source: Int J Mol Sci. 2023 May 29;24(11):9457. doi: 10.3390/ijms24119457 (PMC10253514; doi:10.3390/ijms24119457)
Supplement: Supplementary file 1 [file ijms-24-09457-s001.zip]

Archive with 1 entries (1 files):
- ijms-2393471-supplementary/ijms-2393471-supplementary.pdf
